# Supplementary material for: Pyrosequencing for rapid detection of Tuberculosis resistance in clinical isolates and Sputum samples from re-treatment Pulmonary Tuberculosis patients
Source: BMC Infect Dis. 2014 Apr 13;14:200. doi: 10.1186/1471-2334-14-200 (PMC4021344; doi:10.1186/1471-2334-14-200)
Supplement: Additional file 1 — The detailed information of sequences in this study. [file 1471-2334-14-200-S1.xlsx]

## Sheet: Sheet1
drugs	genes	Amino acid change	codon change	accession numbers	sequences
INH	katG	S315T	AGC/ACC	KF704033.1	agatgggcttgggctggaagagctcgtatggcaccggaaccggtaaggacgcgatcaccaccggcatcgaggtcgtatggacgaacaccccgacgaaatgggacaacagtttcctcgagatcctgtacggcta
		S315N	AGC/AAC	KF704018.1	agatgggcttgggctggaagagctcgtatggcaccggaaccggtaaggacgcgatcaccaacggcatcgaggtcgtatggacgaacaccccgacgaaatgggacaacagtttcctcgagatcctgtacggcta
		S315T	AGC/ACA	EU884639.1	agatgggcttgggctggaagagctcgtatggcaccggaaccggtaaggacgcgatcaccacaggcatcgaggtcgtatggacgaacaccccgacgaaatgggacaacagtttcctcgagatcctgtacggcta
SM	rpsl	K43R	AAG/AGG	CP005082.1	caagggtcgtcgggacaagatcagtaaggtcaagaccgcggctctgaagggcagcccgcagcgtcgtggtgtatgcacccgcgtgtacaccaccactccgaggaagccgaactcggcgcttcggaaggttgcccgcgtgaagttgacgagtcaggtcgaggtcacggcgtacattcccggcgagggccacaacctgca ggagcactcgatggtgctggtgcgcggcggccgggtgaaggacctgcctggtgtgcgctacaagatcatccgcggttcgctggatacgcagggtgtcaaga
		K88R	AAG/AGG	HQ286636.1	caagggtcgtcgggacaagatcagtaaggtcaagaccgcggctctgaagggcagcccgcagcgtcgtggtgtatgcacccgcgtgtacaccaccactccgaagaagccgaactcggcgcttcggaaggttgcccgcgtgaagttgacgagtcaggtcgaggtcacggcgtacattcccggcgagggccacaacctgcaggagcactcgatggtgctggtgcgcggcggccgggtgagggacctgcctggtgtgcgctacaagatcatccgcggttcgctggatacgcagggtgtcaaga
EMB	embB	M306I	ATG/ATA	KF694753.1	acgacggctacatcctgggcatagcccgagtcgccgaccacgccggctacatgtccaactatttccgctggttcggcagcccggaggatcccttcggctggtattacaac
		M306I	ATG/ATC	CP005082.1	acgacggctacatcctgggcatcgcccgagtcgccgaccacgccggctacatgtccaactatttccgctggttcggcagcccggaggatcccttcggctggtattacaac
		M306V	ATG/GTG	CP002883.1	acgacggctacatcctgggcgtggcccgagtcgccgaccacgccggctacatgtccaactatttccgctggttcggcagcccggaggatcccttcggctggtattacaac
OFL	gyrA	G88A	GGC/GCC	KF760482.1	ttcgattccggcttccgcccggaccgcagccacgccaagtcggcccggtcggttgccgagaccatgggcaactaccacccgcacgccgacgcgtcgatctacgacagcctggtgcgcatggcccagccctggtcgctgcgctacccgctggtggacggcca
		G88C	GGC/TGC	JX257045.1	ttcgattccggcttccgcccggaccgcagccacgccaagtcggcccggtcggttgccgagaccatgggcaactaccacccgcactgcgacgcgtcgatctacgacagcctggtgcgcatggcccagccctggtcgctgcgctacccgctggtggacggcca
		A90V	GCG/GTG	KF866291.1	ttcgattccggcttccgcccggaccgcagccacgccaagtcggcccggtcggttgccgagaccatgggcaactaccacccgcacggcgacgtgtcgatctacgacagcctggtgcgcatggcccagccctggtcgctgcgctacccgctggtggacggcca
		S91P	TCG/CCG	KF866277.1	ttcgattccggcttccgcccggaccgcagccacgccaagtcggcccggtcggttgccgagaccatgggcaactaccacccgcacggcgacgcgccgatctacgacagcctggtgcgcatggcccagccctggtcgctgcgctacccgctggtggacggcca
		D94N	GAC/AAC	JQ699112.1	ttcgattccggcttccgcccggaccgcagccacgccaagtcggcccggtcggttgccgagaccatgggcaactaccacccgcacggcgacgcgtcgatctacaacagcctggtgcgcatggcccagccctggtcgctgcgctacccgctggtggacggcca
		D94H	GAC/CAC	KF866268.1	ttcgattccggcttccgcccggaccgcagccacgccaagtcggcccggtcggttgccgagaccatgggcaactaccacccgcacggcgacgcgtcgatctaccacagcctggtgcgcatggcccagccctggtcgctgcgctacccgctggtggacggcca
		D94A	GAC/GCC	FR734171.1	ttcgattccggcttccgcccggaccgcagccacgccaagtcggcccggtcggttgccgagaccatgggcaactaccacccgcacggcgacgcgtcgatctacgccagcctggtgcgcatggcccagccctggtcgctgcgctacccgctggtggacggcca
		D94G	GAC/GGC	JQ699119.1	ttcgattccggcttccgcccggaccgcagccacgccaagtcggcccggtcggttgccgagaccatgggcaactaccacccgcacggcgacgcgtcgatctacggcagcctggtgcgcatggcccagccctggtcgctgcgctacccgctggtggacggcca
		D94Y	GAC/TAC	CP002882.1	ttcgattccggcttccgcccggaccgcagccacgccaagtcggcccggtcggttgccgagaccatgggcaactaccacccgcacggcgacgcgtcgatctactacagcctggtgcgcatggcccagccctggtcgctgcgctacccgctggtggacggcca
		A90V+D94N	GCG/GTG+GAC/AAC	KF826728.1	ttcgattccggcttccgcccggaccgcagccacgccaagtcggcccggtcggttgccgagaccatgggcaactaccacccgcacggcgacgtgtcgatctacaacagcctggtgcgcatggcccagccctggtcgctgcgctacccgctggt ggacggcca
		A90V+D94G	GCG/GTG+GAC/GGC	KF760509.1	ttcgattccggcttccgcccggaccgcagccacgccaagtcggcccggtcggttgccgagaccatgggcaactaccacccgcacggcgacgtgtcgatctacggcagcctggtgcgcatggcccagccctggtcgctgcgctacccgctggt ggacggcca
AMK	rrs		A1401G	NC_018078.1	tccttaaaagccggtctcagttcggatcggggtctgcaactcgaccccgtgaagtcggagtcgctagtaatcgcagatcagcaacgctgcggtgaatacgttcccgggccttgtacacaccgcccgtcgcgtcatgaaagtcggtaacacccgaagccagtggcctaaccctcgggagggagctgtcgaaggtggg atcggcgatt gggacgaagt cgtaacaaggtagccgtacc gga
RIF	rpoB	L511P	CTG/CCG	JQ414016.1	gtccgggagcggatgaccacccaggacgtggaggcgatcacaccgcagacgttgatcaacatccggccggtggtcgccgcgatcaaggagttcttcggcaccagccagccgagccaattcatggaccagaacaacccgctgtcggggttgacccacaagcgccgactgtcggcgctggggcccggcggtctgtcacgtgagc
		D516G	GAC/GGC	JQ414014.1	gtccgggagcggatgaccacccaggacgtggaggcgatcacaccgcagacgttgatcaacatccggccggtggtcgccgcgatcaaggagttcttcggcaccagccagctgagccaattcatgggccagaacaacccgctgtcggggttgacccacaagcgccgactgtcggcgctggggcccggcggtctgtcacgtgagc
		D516V	GAC/GTC	JX303309.1	gtccgggagcggatgaccacccaggacgtggaggcgatcacaccgcagacgttgatcaacatccggccggtggtcgccgcgatcaaggagttcttcggcaccagccagctgagccaattcatggtccagaacaacccgctgtcggggttgacccacaagcgccgactgtcggcgctggggcccggcggtctgtcacgtgagc
		D516Y	GAC/TAC	KF771050.1	gtccgggagcggatgaccacccaggacgtggaggcgatcacaccgcagacgttgatcaacatccggccggtggtcgccgcgatcaaggagttcttcggcaccagccagctgagccaattcatgtaccagaacaacccgctgtcggggttgacccacaagcgccgactgtcggcgctggggcccggcggtctgtcacgtgagc
		H526N	CAC/AAC	JQ414012.1	gtccgggagcggatgaccacccaggacgtggaggcgatcacaccgcagacgttgatcaacatccggccggtggtcgccgcgatcaaggagttcttcggcaccagccagctgagccaattcatggaccagaacaacccgctgtcggggttgaccaacaagcgccgactgtcggcgctggggcccggcggtctgtcacgtgagc
		H526R	CAC/CGC	CP002882.1	gtccgggagcggatgaccacccaggacgtggaggcgatcacaccgcagacgttgatcaacatccggccggtggtcgccgcgatcaaggagttcttcggcaccagccagctgagccaattcatggaccagaacaacccgctgtcggggttgacccgcaagcgccgactgtcggcgctggggcccggcggtctgtcacgtgagc
		H526D	CAC/GAC	KF771053.1	gtccgggagcggatgaccacccaggacgtggaggcgatcacaccgcagacgttgatcaacatccggccggtggtcgccgcgatcaaggagttcttcggcaccagccagctgagccaattcatggaccagaacaacccgctgtcggggttgaccgacaagcgccgactgtcggcgctggggcccggcggtctgtcacgtgagc
		H526Y	CAC/TAC	KF771062.1	gtccgggagcggatgaccacccaggacgtggaggcgatcacaccgcagacgttgatcaacatccggccggtggtcgccgcgatcaaggagttcttcggcaccagccagctgagccaattcatggaccagaacaacccgctgtcggggttgacctacaagcgccgactgtcggcgctggggcccggcggtctgtcacgtgagc
		H526C	CAC/TGC	KF771057.1	gtccgggagcggatgaccacccaggacgtggaggcgatcacaccgcagacgttgatcaacatccggccggtggtcgccgcgatcaaggagttcttcggcaccagccagctgagccaattcatggaccagaacaacccgctgtcggggttgacctgcaagcgccgactgtcggcgctggggcccggcggtctgtcacgtgagc
		S531W	TCG/TGG	AY308015.1	gtccgggagcggatgaccacccaggacgtggaggcgatcacaccgcagacgttgatcaacatccggccggtggtcgccgcgatcaaggagttcttcggcaccagccagctgagccaattcatggaccagaacaacccgctgtcggggttgacccacaagcgccgactgtgggcgctggggcccggcggtctgtcacgtgagc
		S531L	TCG/TTG	CP002885.1	gtccgggagcggatgaccacccaggacgtggaggcgatcacaccgcagacgttgatcaacatccggccggtggtcgccgcgatcaaggagttcttcggcaccagccagctgagccaattcatggaccagaacaacccgctgtcggggttgacccacaagcgccgactgttggcgctggggcccggcggtctgtcacgtgagc
		L533P	CTG/CCG	KC849258.1	gtccgggagcggatgaccacccaggacgtggaggcgatcacaccgcagacgttgatcaacatccggccggtggtcgccgcgatcaaggagttcttcggcaccagccagctgagccaattcatggaccagaacaacccgctgtcggggttgacccacaagcgccgactgtcggcgccggggcccggcggtctgtcacgtgagc
		D516V+S531L	GAC/GTC+TCG/TTG	JX303309.1	gtccgggagcggatgaccacccaggacgtggaggcgatcacaccgcagacgttgatcaacatccggccggtggtcgccgcgatcaaggagttcttcggcaccagccagctgagccaattcatggtccagaacaacccgctgtcggggttgacccacaagcgccgactgtcggcgctggggcccggcggtctgtcacgtgagc
